# Supplementary material for: Identification and validation of neutrophil-related biomarkers in acute-on-chronic liver failure
Source: Front Immunol. 2025 Feb 25;16:1477342. doi: 10.3389/fimmu.2025.1477342 (PMC11893565; doi:10.3389/fimmu.2025.1477342)
Supplement: Supplementary file 4 [file Table3.xlsx]

## Sheet: Sheet1
	Gene	logFC	t	P.Value	adj.P.Val	B	sig
7	PFKFB2	2.98582	11.9537	8.73897e-12	1.58847e-08	16.9598	up
15	ARG1	3.40048	10.1943	2.37662e-10	1.47639e-07	13.7928	up
16	FKBP5	1.92616	10.1725	2.48122e-10	1.48822e-07	13.7511	up
17	KCNE1	1.71799	9.99746	3.51797e-10	1.85429e-07	13.4135	up
20	TMED8	1.10812	9.84915	4.74283e-10	2.17097e-07	13.1241	up
21	IRAK3	1.85664	9.79945	5.24543e-10	2.25813e-07	13.0265	up
31	IL18R1	2.50993	9.50501	9.58821e-10	3.0019e-07	12.4411	up
32	S100A12	1.61574	9.49039	9.88244e-10	3.0019e-07	12.4118	up
33	GRB10	1.50563	9.48791	9.93338e-10	3.0019e-07	12.4068	up
35	CD177	4.06935	9.44543	1.08473e-09	3.0019e-07	12.3212	up
36	GADD45A	1.55368	9.4428	1.09066e-09	3.0019e-07	12.3159	up
37	NLRC4	1.76946	9.44145	1.09374e-09	3.0019e-07	12.3132	up
38	IL1R2	2.66667	9.40292	1.1849e-09	3.17078e-07	12.2354	up
39	GYG1	2.07723	9.38667	1.22565e-09	3.23015e-07	12.2025	up
42	ASPH	1.9111	9.17385	1.9148e-09	4.38236e-07	11.7683	up
44	ANXA3	1.77058	9.11403	2.17291e-09	4.55369e-07	11.6452	up
52	KIF1B	1.44054	8.91402	3.32767e-09	5.61956e-07	11.2297	up
53	ST6GALNAC3	1.59213	8.89643	3.45559e-09	5.77947e-07	11.1929	up
54	HK3	1.54074	8.87753	3.59876e-09	5.90536e-07	11.1533	up
57	PGD	1.13358	8.78921	4.35314e-09	6.76058e-07	10.9675	up
58	ATP9A	1.31096	8.77126	4.52539e-09	6.83249e-07	10.9296	up
62	UPP1	1.06688	8.67988	5.51731e-09	7.64402e-07	10.7361	up
63	LIPN	1.97405	8.67089	5.62628e-09	7.66728e-07	10.717	up
67	PFKFB3	1.63733	8.57121	6.99373e-09	8.87949e-07	10.5044	up
68	FCER1G	1.17324	8.56273	7.12477e-09	8.9157e-07	10.4862	up
69	CLEC4D	2.34109	8.54704	7.37412e-09	9.16181e-07	10.4526	up
73	SORT1	1.90583	8.3836	1.05707e-08	1.15771e-06	10.1004	up
81	MMP9	1.93978	8.2286	1.4923e-08	1.46797e-06	9.76282	up
83	AGFG1	1.54746	8.22272	1.51205e-08	1.4693e-06	9.74995	up
85	SAMSN1	2.19382	8.15141	1.77398e-08	1.68087e-06	9.59346	up
87	BMX	1.96667	8.14695	1.79182e-08	1.6847e-06	9.58366	up
88	PSTPIP2	1.53307	8.10466	1.97058e-08	1.80459e-06	9.49048	up
92	FGD4	1.16058	8.00703	2.45653e-08	2.09455e-06	9.27443	up
93	TBC1D8	1.12574	7.99991	2.49644e-08	2.1182e-06	9.25863	up
94	CYSTM1	1.12437	7.9972	2.51187e-08	2.12094e-06	9.25259	up
95	GAS7	1.20873	7.97812	2.62289e-08	2.20398e-06	9.21019	up
97	PHTF1	1.03035	7.9587	2.74105e-08	2.27037e-06	9.16698	up
100	CARD6	1.06202	7.75257	4.38953e-08	3.10372e-06	8.70503	up
106	VNN1	2.60012	7.68739	5.1002e-08	3.37474e-06	8.55774	up
107	PLSCR1	1.32695	7.68369	5.14388e-08	3.38911e-06	8.54936	up
109	ZNF438	1.07622	7.65392	5.50998e-08	3.56993e-06	8.48186	up
110	ITGAM	1.03325	7.65306	5.52093e-08	3.56993e-06	8.47991	up
113	ADAM9	1.41688	7.61698	6.00142e-08	3.79596e-06	8.39797	up
116	DACH1	1.32288	7.57001	6.69207e-08	4.09499e-06	8.291	up
118	CR1	1.39462	7.54871	7.03163e-08	4.20835e-06	8.24239	up
125	MERTK	1.78043	7.23453	1.46905e-07	7.25928e-06	7.51834	up
126	FAM20A	1.06397	7.2055	1.57353e-07	7.64526e-06	7.45078	up
128	SERPINB1	1.09392	7.17994	1.67184e-07	7.989e-06	7.39119	up
129	FCAR	1.42779	7.16387	1.73685e-07	8.12115e-06	7.35368	up
131	ALPL	1.5514	7.10053	2.01922e-07	9.1703e-06	7.20554	up
132	MAP2K6	1.35129	7.08044	2.11825e-07	9.4717e-06	7.15844	up
134	CSGALNACT2	1.33487	7.05453	2.25336e-07	9.82328e-06	7.09763	up
135	LILRA5	1.24191	7.03143	2.3812e-07	1.02913e-05	7.04335	up
136	ZDHHC19	1.04775	7.02234	2.43357e-07	1.03801e-05	7.02195	up
138	KLHL2	1.63524	6.97845	2.70327e-07	1.1303e-05	6.91855	up
141	GPR84	2.73527	6.91914	3.11698e-07	1.25793e-05	6.77845	up
143	SOCS3	1.22332	6.88605	3.37543e-07	1.3454e-05	6.70007	up
144	RNASE2	1.69846	6.86055	3.58939e-07	1.41253e-05	6.6396	up
150	CD163	2.44505	6.77161	4.45038e-07	1.63312e-05	6.42802	up
151	IL18RAP	1.94177	6.75168	4.67058e-07	1.69603e-05	6.38049	up
152	ZDHHC20	1.10575	6.73874	4.8195e-07	1.73562e-05	6.3496	up
153	DYSF	1.14745	6.67707	5.59888e-07	1.97307e-05	6.20207	up
154	IL1RL1	1.20781	6.67672	5.60364e-07	1.97307e-05	6.20124	up
155	ERLIN1	1.11285	6.66718	5.73525e-07	2.00319e-05	6.17839	up
156	NSUN7	1.76801	6.6421	6.09663e-07	2.08717e-05	6.11825	up
157	DPY19L3	1.29175	6.6192	6.44704e-07	2.16082e-05	6.06324	up
164	UGCG	1.64045	6.47878	9.09274e-07	2.77472e-05	5.72477	up
166	ANKRD22	2.48059	6.47365	9.208e-07	2.79031e-05	5.71237	up
167	MEF2A	1.05654	6.46515	9.40243e-07	2.82951e-05	5.6918	up
168	SLC2A3	1.14587	6.45857	9.5558e-07	2.8559e-05	5.67587	up
169	MKNK1	1.25364	6.43252	1.01884e-06	3.01389e-05	5.61278	up
170	BCAT1	1.22587	6.42082	1.04862e-06	3.07841e-05	5.58442	up
171	BCL2A1	1.08399	6.3944	1.11919e-06	3.21777e-05	5.5203	up
172	ATP11B	1.14999	6.37197	1.18288e-06	3.36193e-05	5.46582	up
175	TDRD9	1.88308	6.34451	1.26588e-06	3.49901e-05	5.39906	up
176	RALGAPA2	1.05906	6.27812	1.49201e-06	4.00494e-05	5.23727	up
177	TPST1	1.17658	6.22104	1.71908e-06	4.46294e-05	5.09783	up
178	CEACAM1	1.98903	6.20888	1.7718e-06	4.59295e-05	5.06809	up
180	MAPK14	1.1057	6.14789	2.0623e-06	5.13186e-05	4.91865	up
182	WSB1	1.25898	6.1176	2.22416e-06	5.44123e-05	4.84428	up
184	ETS2	1.22898	6.10746	2.28119e-06	5.53404e-05	4.81936	up
185	ATP6V1C1	1.1095	6.07272	2.48802e-06	5.91211e-05	4.73394	up
188	TLR5	1.34968	6.02663	2.79212e-06	6.4241e-05	4.62046	up
189	SIPA1L2	1.24357	6.01826	2.85129e-06	6.54291e-05	4.59982	up
190	MGAM	1.44097	6.01455	2.87791e-06	6.59384e-05	4.59067	up
193	CA4	1.03896	5.93387	3.52387e-06	7.53001e-05	4.39141	up
194	RNASE3	1.26601	5.92683	3.58681e-06	7.6084e-05	4.37399	up
196	LRG1	1.05729	5.90973	3.74437e-06	7.87539e-05	4.33169	up
197	ACSL1	1.12223	5.85002	4.35195e-06	8.89516e-05	4.18375	up
198	NAIP	1.10272	5.82832	4.59678e-06	9.24459e-05	4.1299	up
199	MS4A4A	1.61394	5.7455	5.66681e-06	0.000108198	3.92406	up
203	SULT1B1	1.0588	5.68348	6.6307e-06	0.000122306	3.76958	up
205	DAAM2	1.22283	5.6784	6.71661e-06	0.000123107	3.75692	up
207	MMP8	4.03869	5.65409	7.14394e-06	0.000129439	3.69627	up
210	CYP1B1	1.82814	5.63616	7.47661e-06	0.000134121	3.65152	up
211	FLVCR2	1.13323	5.62728	7.64712e-06	0.000136425	3.62935	up
212	METTL7B	1.50558	5.58844	8.44039e-06	0.000145937	3.53232	up
213	VSIG4	2.24283	5.58296	8.55889e-06	0.000147108	3.51861	up
223	ACER3	1.02604	5.36937	1.47588e-05	0.000225782	2.98325	up
224	CLEC4E	1.19308	5.33661	1.60493e-05	0.000237989	2.90093	up
225	RNF144B	1.13106	5.31885	1.67962e-05	0.000246127	2.85626	up
227	PYGL	1.03795	5.27335	1.88734e-05	0.000270192	2.7418	up
228	KCNMA1	1.15984	5.23814	2.06567e-05	0.000288365	2.65318	up
229	IDI1	1.09572	5.21166	2.21095e-05	0.000302337	2.58649	up
230	PPP1R3D	1.0084	5.21123	2.21339e-05	0.000302433	2.5854	up
232	MCTP2	1.1128	5.18736	2.35329e-05	0.000317558	2.52527	up
237	HP	1.88975	5.15104	2.58349e-05	0.000338675	2.43372	up
239	HGF	1.40137	5.11517	2.83305e-05	0.000362606	2.34328	up
240	IL1RAP	1.22567	5.11365	2.84415e-05	0.000363758	2.33945	up
241	OLAH	1.94139	5.07748	3.12152e-05	0.000388382	2.24821	up
242	SLC37A3	1.1212	5.00391	3.77256e-05	0.000450376	2.06255	up
243	CST7	1.178	4.97179	4.09807e-05	0.000483294	1.98146	up
244	SRPK1	1.06298	4.95714	4.25581e-05	0.00049915	1.94447	up
249	WDFY3	1.00649	4.65178	9.36026e-05	0.000930356	1.17351	up
250	CRISP3	1.58434	4.61439	0.000103095	0.00100461	1.07919	up
251	ENTPD7	1.28267	4.52141	0.00013108	0.00121679	0.844857	up
253	ACSL4	1.0539	4.39513	0.000181599	0.00157229	0.527192	up
254	SMPDL3A	1.35218	4.36829	0.00019462	0.00165294	0.459784	up
257	HPGD	1.77915	4.26817	0.000251924	0.00203434	0.208782	up
258	CEACAM8	1.91855	4.2403	0.000270666	0.00216061	0.139056	up
260	C3AR1	1.45134	4.22706	0.000280052	0.00222025	0.105943	up
263	FCGR1A	1.25432	4.07463	0.000414346	0.00303458	-0.274039	up
264	FLT3	1.11554	4.03554	0.000458023	0.00328801	-0.371092	up
267	MAOA	1.07781	3.94154	0.000582576	0.00396763	-0.603742	up
269	PDK4	1.30409	3.78585	0.00086618	0.00538362	-0.986385	up
271	IL1R1	1.13193	3.76855	0.00090506	0.00556554	-1.02866	up
272	ZNF608	1.1427	3.71608	0.00103379	0.00618779	-1.15661	up
275	DHRS9	1.22075	3.61002	0.00135118	0.00760349	-1.4137	up
276	FCGR1B	1.09435	3.55766	0.00154126	0.0084547	-1.53982	up
277	BPI	1.15329	3.38589	0.00236637	0.0117034	-1.94935	up
278	DSC2	1.31541	3.36085	0.00251796	0.012251	-2.00847	up
281	ORM1	1.16141	3.17478	0.00397849	0.0172668	-2.44249	up
282	TCN1	1.28273	3.16009	0.0041235	0.0177038	-2.47633	up
283	RETN	1.20545	3.15607	0.00416408	0.0178311	-2.48558	up
284	OLFM4	1.89207	3.07296	0.005094	0.020736	-2.67571	up
285	LTF	1.28469	2.95217	0.00680739	0.0256183	-2.94801	up
287	IFI27	1.65331	2.77643	0.0103062	0.0346207	-3.33473	up
288	ABCA1	1.11171	2.60157	0.0154261	0.0464064	-3.70716	up
