# Supplementary material for: Identification and validation of neutrophil-related biomarkers in acute-on-chronic liver failure
Source: Front Immunol. 2025 Feb 25;16:1477342. doi: 10.3389/fimmu.2025.1477342 (PMC11893565; doi:10.3389/fimmu.2025.1477342)
Supplement: Supplementary file 5 [file Table4.xlsx]

## Sheet: Sheet1
	Gene	logFC	t	P.Value	adj.P.Val	B	sig
1	GZMK	-2.35887	-13.3594	7.9337e-13	8.34634e-09	19.2231	down
2	ENKUR	-1.45207	-13.2436	9.59681e-13	8.34634e-09	19.0449	down
3	BCL11B	-1.21717	-12.9825	1.4808e-12	8.58566e-09	18.6379	down
4	NELL2	-1.55656	-12.4512	3.65391e-12	1.53096e-08	17.7865	down
5	P2RY10	-1.93121	-12.0995	6.75012e-12	1.58847e-08	17.2051	down
6	CD247	-1.09794	-11.992	8.16447e-12	1.58847e-08	17.0245	down
8	CD27	-1.43274	-11.8706	1.01348e-11	1.58847e-08	16.8189	down
9	KLF12	-1.59083	-11.857	1.0384e-11	1.58847e-08	16.7958	down
10	SH2D1A	-1.13577	-11.4441	2.19385e-11	2.7257e-08	16.0827	down
11	ALDH1A1	-1.00584	-11.2593	3.08523e-11	3.35403e-08	15.7566	down
12	TRAT1	-1.96549	-10.613	1.04802e-10	9.11462e-08	14.5826	down
13	LCK	-1.08221	-10.5348	1.21933e-10	9.64047e-08	14.4368	down
14	MYBL1	-2.20396	-10.4353	1.47954e-10	1.0723e-07	14.2503	down
18	SLAMF1	-1.03154	-9.97436	3.68484e-10	1.88512e-07	13.3686	down
19	GPR18	-1.44375	-9.94196	3.93282e-10	1.90021e-07	13.3055	down
22	CD28	-1.73744	-9.78424	5.40996e-10	2.25813e-07	12.9966	down
23	ABCD2	-1.47579	-9.77343	5.5302e-10	2.25813e-07	12.9752	down
24	CD3D	-1.77111	-9.76801	5.59144e-10	2.25813e-07	12.9646	down
25	ETS1	-1.36432	-9.75751	5.71219e-10	2.25813e-07	12.9438	down
26	GCNT4	-1.75808	-9.73715	5.95397e-10	2.27281e-07	12.9036	down
27	FCER1A	-1.80851	-9.7325	6.01066e-10	2.27281e-07	12.8945	down
28	GCSAM	-1.03872	-9.67928	6.70066e-10	2.42815e-07	12.789	down
29	NR1D2	-1.10824	-9.6289	7.42892e-10	2.52705e-07	12.6889	down
30	RCAN3	-1.05721	-9.54526	8.8235e-10	2.84215e-07	12.5219	down
34	DPP4	-1.1318	-9.45107	1.07213e-09	3.0019e-07	12.3326	down
40	SAMD3	-1.33001	-9.25889	1.601e-09	3.86776e-07	11.9426	down
41	PRKCQ	-1.21956	-9.20492	1.7934e-09	4.21545e-07	11.8321	down
43	ATP8B2	-1.07103	-9.15126	2.00834e-09	4.42191e-07	11.7219	down
45	SKAP1	-1.44892	-9.10241	2.22703e-09	4.61154e-07	11.6212	down
46	CCND2	-1.20826	-9.06231	2.42487e-09	4.7952e-07	11.5383	down
47	CD6	-1.02403	-9.03091	2.5923e-09	4.99592e-07	11.4732	down
48	VSIG1	-1.15808	-9.02812	2.60772e-09	4.99592e-07	11.4674	down
49	PRKACB	-1.1938	-9.02038	2.65107e-09	5.01225e-07	11.4513	down
50	ITM2A	-1.0986	-8.9883	2.83876e-09	5.17812e-07	11.3846	down
51	EOMES	-1.06082	-8.93868	3.15641e-09	5.41701e-07	11.2812	down
55	SLC38A1	-1.55652	-8.84488	3.86056e-09	6.20173e-07	11.0847	down
56	CD5	-1.20887	-8.83365	3.95512e-09	6.25412e-07	11.0611	down
59	DTHD1	-1.20713	-8.73076	4.94013e-09	7.16072e-07	10.844	down
60	CLEC2D	-1.26247	-8.70771	5.19355e-09	7.46584e-07	10.7952	down
61	GRAMD1C	-1.08823	-8.69904	5.29227e-09	7.5454e-07	10.7768	down
64	ARL4C	-1.51014	-8.66959	5.64224e-09	7.66728e-07	10.7142	down
65	TESPA1	-1.40862	-8.61637	6.33624e-09	8.28666e-07	10.6009	down
66	BCL2	-1.42088	-8.58043	6.85406e-09	8.76614e-07	10.5241	down
70	CD96	-1.95349	-8.53885	7.50779e-09	9.19651e-07	10.435	down
71	RPS29	-1.00266	-8.46021	8.92498e-09	1.05606e-06	10.2659	down
72	STAT4	-1.13762	-8.41212	9.92438e-09	1.13569e-06	10.1621	down
74	SLFN12L	-1.40286	-8.3769	1.07288e-08	1.16635e-06	10.0858	down
75	LAX1	-1.23777	-8.36463	1.10244e-08	1.19105e-06	10.0592	down
76	LEF1	-1.75155	-8.27853	1.33496e-08	1.38216e-06	9.87192	down
77	PRKCH	-1.51961	-8.27448	1.34706e-08	1.38644e-06	9.86309	down
78	CD3E	-1.50498	-8.25202	1.41626e-08	1.44061e-06	9.81404	down
79	CD40LG	-1.17236	-8.2428	1.4457e-08	1.46201e-06	9.79389	down
80	LDHB	-1.23738	-8.23853	1.45954e-08	1.46747e-06	9.78456	down
82	SPN	-1.04364	-8.22449	1.50605e-08	1.4693e-06	9.75384	down
84	GNLY	-1.54645	-8.21157	1.5502e-08	1.49801e-06	9.72554	down
86	TRAF5	-1.04244	-8.15038	1.77808e-08	1.68087e-06	9.5912	down
89	TC2N	-1.81231	-8.07058	2.12789e-08	1.86932e-06	9.41521	down
90	TTC39C	-1.1663	-8.04897	2.23423e-08	1.94311e-06	9.36742	down
91	KRR1	-1.00607	-8.00811	2.45053e-08	2.09455e-06	9.27683	down
96	IKZF3	-1.96547	-7.97172	2.66124e-08	2.22546e-06	9.19595	down
98	CD3G	-2.16368	-7.94558	2.82399e-08	2.31701e-06	9.13775	down
99	RASGRP1	-1.67996	-7.86151	3.42007e-08	2.67967e-06	8.94991	down
101	SH2D1B	-1.4982	-7.74201	4.49736e-08	3.16709e-06	8.68121	down
102	GPR174	-2.68287	-7.7228	4.70053e-08	3.25741e-06	8.63784	down
103	CAMK4	-1.16146	-7.71789	4.75401e-08	3.2814e-06	8.62674	down
104	CCR4	-1.35309	-7.68882	5.08345e-08	3.37474e-06	8.56097	down
105	ITGB7	-1.07935	-7.68801	5.09288e-08	3.37474e-06	8.55915	down
108	KLRF1	-2.31311	-7.66219	5.40562e-08	3.52155e-06	8.50064	down
111	ICOS	-1.42774	-7.6397	5.6941e-08	3.64813e-06	8.44959	down
112	ZNF600	-1.10796	-7.6373	5.72576e-08	3.64813e-06	8.44415	down
114	TGFBR3	-1.07747	-7.60373	6.1885e-08	3.88876e-06	8.36783	down
115	RNF125	-1.42414	-7.58546	6.45642e-08	4.01082e-06	8.32621	down
117	KLRC4	-2.42668	-7.5589	6.86706e-08	4.15404e-06	8.26565	down
119	PTGDR	-1.04614	-7.54522	7.08893e-08	4.20835e-06	8.23442	down
120	RORA	-1.02395	-7.46752	8.49586e-08	4.767e-06	8.05657	down
121	BIRC3	-1.30402	-7.45971	8.65228e-08	4.83372e-06	8.03864	down
122	NFATC2	-1.16326	-7.40339	9.8712e-08	5.32535e-06	7.90914	down
123	SLFN5	-1.68258	-7.32289	1.19258e-07	6.1554e-06	7.7233	down
124	TXK	-1.41574	-7.27139	1.34649e-07	6.76904e-06	7.60398	down
127	HLA-DMB	-1.02425	-7.18942	1.63467e-07	7.85697e-06	7.4133	down
130	RPS5	-1.40499	-7.16039	1.75122e-07	8.14458e-06	7.34558	down
133	BTLA	-1.25047	-7.06755	2.18441e-07	9.69277e-06	7.12819	down
137	GPR183	-1.77785	-7.0211	2.44077e-07	1.03801e-05	7.01904	down
139	KLRB1	-2.1899	-6.96071	2.82081e-07	1.17381e-05	6.87668	down
140	PYHIN1	-1.74634	-6.94318	2.942e-07	1.21841e-05	6.83529	down
142	KLRG1	-2.20478	-6.90285	3.24161e-07	1.29918e-05	6.73988	down
145	ESYT1	-1.20625	-6.85421	3.64469e-07	1.42783e-05	6.62456	down
146	CCL5	-1.87594	-6.828	3.8828e-07	1.4874e-05	6.56228	down
147	CBLB	-1.02601	-6.81961	3.96229e-07	1.50248e-05	6.54234	down
148	CXCL5	-1.00141	-6.80341	4.12065e-07	1.54139e-05	6.50377	down
149	THEMIS	-1.33496	-6.78371	4.32184e-07	1.59945e-05	6.45686	down
158	PARP15	-1.61018	-6.61102	6.57702e-07	2.18322e-05	6.04359	down
159	KCNA3	-1.32281	-6.59151	6.89805e-07	2.26814e-05	5.99668	down
160	RPS19	-1.23162	-6.56374	7.38279e-07	2.40031e-05	5.92983	down
161	DDX24	-1.00372	-6.51715	8.27543e-07	2.61714e-05	5.81748	down
162	GZMA	-2.13446	-6.51109	8.39945e-07	2.63718e-05	5.80284	down
163	CD2	-1.81638	-6.49838	8.66553e-07	2.68263e-05	5.77214	down
165	IL7R	-1.75369	-6.47572	9.16139e-07	2.78682e-05	5.71737	down
173	ITK	-1.3686	-6.36653	1.19888e-06	3.39397e-05	5.45259	down
174	CTSW	-1.43155	-6.3582	1.2238e-06	3.44446e-05	5.43234	down
179	SLAMF6	-1.63658	-6.18706	1.87062e-06	4.80819e-05	5.01467	down
181	SRSF7	-1.02737	-6.12138	2.20326e-06	5.39768e-05	4.85357	down
183	ZNF146	-1.02598	-6.11365	2.24622e-06	5.47976e-05	4.83457	down
186	USP28	-1.01022	-6.04275	2.6817e-06	6.22769e-05	4.66017	down
187	RPS28	-1.09681	-6.04014	2.69929e-06	6.25085e-05	4.65373	down
191	CD79A	-1.26643	-5.9691	3.22543e-06	7.16515e-05	4.47849	down
192	KLRC3	-1.2376	-5.94801	3.40087e-06	7.43114e-05	4.42637	down
195	LRRN3	-1.06327	-5.91786	3.66855e-06	7.73465e-05	4.35182	down
200	FAM117B	-1.26194	-5.72508	5.96738e-06	0.000112578	3.87323	down
201	FCRL3	-1.27251	-5.71058	6.1906e-06	0.000115909	3.83711	down
202	BTN3A3	-1.37904	-5.69177	6.49284e-06	0.000120018	3.79024	down
204	ZFP36L2	-1.20097	-5.67914	6.70416e-06	0.000123107	3.75874	down
206	MS4A1	-1.85173	-5.666	6.93132e-06	0.000126244	3.72598	down
208	CD226	-1.27645	-5.65166	7.18816e-06	0.000130105	3.6902	down
209	WDR75	-1.03287	-5.64145	7.37677e-06	0.000132553	3.66473	down
214	HSPA8	-1.32267	-5.5218	1.00007e-05	0.00016662	3.36559	down
215	BTN3A2	-1.26445	-5.48493	1.09864e-05	0.000178892	3.27322	down
216	GZMB	-1.20501	-5.48256	1.1053e-05	0.00017901	3.26727	down
217	MAML2	-1.15463	-5.43598	1.24484e-05	0.000197681	3.15047	down
218	GZMH	-1.39612	-5.42896	1.26735e-05	0.000199742	3.13286	down
219	FGFBP2	-1.35286	-5.41024	1.32942e-05	0.000207576	3.08589	down
220	CD74	-1.28263	-5.39287	1.38978e-05	0.000216418	3.04228	down
221	GIMAP7	-1.5113	-5.37808	1.44337e-05	0.000221588	3.00512	down
222	KLRD1	-1.71212	-5.37673	1.44836e-05	0.000222158	3.00173	down
226	PRF1	-1.65637	-5.27878	1.86122e-05	0.000268235	2.75548	down
231	CD4	-1.29616	-5.20881	2.22722e-05	0.000303846	2.57929	down
233	SGK1	-1.00795	-5.17378	2.43689e-05	0.000325555	2.49103	down
234	RPS6KA5	-1.42811	-5.16585	2.48704e-05	0.000329927	2.47104	down
235	ITGA4	-1.26247	-5.15327	2.56875e-05	0.000338084	2.43933	down
236	CCR7	-1.36171	-5.15217	2.57597e-05	0.00033827	2.43658	down
238	GPR171	-1.2869	-5.11834	2.81006e-05	0.000359927	2.35128	down
245	RSL1D1	-1.06034	-4.84425	5.69439e-05	0.000634111	1.65939	down
246	BTN3A1	-1.18483	-4.82917	5.92035e-05	0.00065508	1.62131	down
247	DOCK10	-1.28169	-4.81363	6.16266e-05	0.000677153	1.58206	down
248	HLA-DPA1	-1.31324	-4.6966	8.33699e-05	0.000851018	1.28661	down
252	OAS2	-1.13148	-4.46422	0.000151939	0.00136581	0.700891	down
255	TAGAP	-1.20939	-4.3358	0.000211629	0.00177026	0.378253	down
256	CD52	-1.14429	-4.3167	0.000222309	0.0018335	0.330363	down
259	HLA-DRA	-1.40853	-4.22836	0.000279119	0.00221487	0.109184	down
261	GPR15	-1.46247	-4.17761	0.000318045	0.00244782	-0.0175668	down
262	CASS4	-1.01782	-4.13659	0.000353414	0.00267041	-0.119864	down
265	RAB27B	-1.32017	-4.00698	0.000492789	0.00347955	-0.441899	down
266	CX3CR1	-1.4989	-3.99798	0.000504279	0.00354688	-0.464197	down
268	CCR3	-1.63089	-3.91245	0.000627491	0.004206	-0.675487	down
270	TRANK1	-1.33302	-3.77847	0.000882551	0.00545332	-1.00442	down
273	GBP4	-1.45155	-3.70406	0.00106572	0.00634753	-1.18585	down
274	FGL2	-1.51746	-3.65678	0.00120096	0.00695851	-1.30062	down
279	TUBB1	-1.05635	-3.31379	0.00282861	0.0133953	-2.11912	down
280	CHI3L1	-1.28976	-3.23017	0.00347456	0.015645	-2.31429	down
286	GIMAP4	-1.0262	-2.94297	0.00695819	0.0260631	-2.96852	down
