# Supplementary material for: Identification and validation of neutrophil-related biomarkers in acute-on-chronic liver failure
Source: Front Immunol. 2025 Feb 25;16:1477342. doi: 10.3389/fimmu.2025.1477342 (PMC11893565; doi:10.3389/fimmu.2025.1477342)
Supplement: Supplementary file 6 [file Table5.xlsx]

## Sheet: Sheet1
x	ACLF-NETRGs
1	S100A12
2	CD177
3	MMP9
4	ITGAM
5	FCAR
6	SOCS3
7	CCL5
8	IL1RL1
9	MAPK14
10	CLEC4E
11	SGK1
12	C3AR1
13	FGL2
14	LTF
