# Supplementary material for: Identification and validation of neutrophil-related biomarkers in acute-on-chronic liver failure
Source: Front Immunol. 2025 Feb 25;16:1477342. doi: 10.3389/fimmu.2025.1477342 (PMC11893565; doi:10.3389/fimmu.2025.1477342)
Supplement: Supplementary file 7 [file Table6.xlsx]

## Sheet: Sheet1
ONTOLOGY	ID	Description	GeneRatio	BgRatio	pvalue	p.adjust	qvalue	geneID	Count	richFactor
BP	GO:0043312	neutrophil degranulation	45336	11/18723	2.8447e-05	0.00184686	0.000932876	CD177/ITGAM	2	0.181818
BP	GO:1902563	regulation of neutrophil activation	45336	12/18723	3.41218e-05	0.00205706	0.00103905	CD177/ITGAM	2	0.166667
BP	GO:0002283	neutrophil activation involved in immune response	45336	18/18723	7.88979e-05	0.0041329	0.00208758	CD177/ITGAM	2	0.111111
BP	GO:0002888	positive regulation of myeloid leukocyte mediated immunity	45336	19/18723	8.81423e-05	0.0041329	0.00208758	CD177/ITGAM	2	0.105263
BP	GO:0010759	positive regulation of macrophage chemotaxis	45336	19/18723	8.81423e-05	0.0041329	0.00208758	CCL5/C3AR1	2	0.105263
CC	GO:0035579	specific granule membrane	45396	91/19550	4.2428e-07	6.78848e-06	2.9774e-06	CD177/ITGAM/FCAR/C3AR1	4	0.043956
CC	GO:0070821	tertiary granule membrane	45365	73/19550	1.76523e-05	0.000169462	7.43256e-05	CD177/ITGAM/FCAR	3	0.0410959
CC	GO:1904724	tertiary granule lumen	45336	55/19550	0.000692003	0.00415202	0.00182106	MMP9/LTF	2	0.0363636
CC	GO:0042581	specific granule	45426	160/19550	6.50503e-08	1.76638e-06	7.74728e-07	CD177/ITGAM/FCAR/C3AR1/LTF	5	0.03125
CC	GO:0070820	tertiary granule	45426	164/19550	7.35992e-08	1.76638e-06	7.74728e-07	CD177/MMP9/ITGAM/FCAR/LTF	5	0.0304878
MF	GO:0004712	protein serine/threonine/tyrosine kinase activity	45336	44/18368	0.000501092	0.0207252	0.00997968	MAPK14/SGK1	2	0.0454545
MF	GO:0048306	calcium-dependent protein binding	45336	88/18368	0.00198921	0.0457883	0.0220481	S100A12/CD177	2	0.0227273
MF	GO:0030295	protein kinase activator activity	45336	101/18368	0.00260942	0.0457883	0.0220481	CCL5/LTF	2	0.019802
MF	GO:0019209	kinase activator activity	45336	107/18368	0.00292266	0.0457883	0.0220481	CCL5/LTF	2	0.0186916
MF	GO:0019887	protein kinase regulator activity	45365	204/18368	0.000448941	0.0207252	0.00997968	SOCS3/CCL5/LTF	3	0.0147059
