# Supplementary material for: Identification and validation of neutrophil-related biomarkers in acute-on-chronic liver failure
Source: Front Immunol. 2025 Feb 25;16:1477342. doi: 10.3389/fimmu.2025.1477342 (PMC11893565; doi:10.3389/fimmu.2025.1477342)
Supplement: Supplementary file 8 [file Table7.xlsx]

## Sheet: Sheet1
ONTOLOGY	ID	Description	GeneRatio	BgRatio	pvalue	p.adjust	qvalue	geneID	Count	richFactor
BP	GO:0050727	regulation of inflammatory response	45457	386/18723	1.93e-07	0.000162793	8.22e-05	S100A12/MMP9/SOCS3/CCL5/IL1RL1/MAPK14	6	0.015544
BP	GO:0002274	myeloid leukocyte activation	45426	223/18723	4.2e-07	0.000177404	8.96e-05	S100A12/CD177/ITGAM/CCL5/IL1RL1	5	0.0224215
BP	GO:1990266	neutrophil migration	45396	122/18723	1.63e-06	0.000459437	0.000232068	S100A12/CD177/CCL5/C3AR1	4	0.0327869
BP	GO:0042119	neutrophil activation	45365	36/18723	2.34e-06	0.000494149	0.000249601	CD177/ITGAM/CCL5	3	0.0833333
BP	GO:0097530	granulocyte migration	45396	148/18723	3.53e-06	0.000567646	0.000286726	S100A12/CD177/CCL5/C3AR1	4	0.027027
BP	GO:0036230	granulocyte activation	45365	43/18723	4.04e-06	0.000567646	0.000286726	CD177/ITGAM/CCL5	3	0.0697674
BP	GO:0050900	leukocyte migration	45426	369/18723	5e-06	0.000603431	0.000304801	S100A12/CD177/MMP9/CCL5/C3AR1	5	0.0135501
BP	GO:0050832	defense response to fungus	45365	49/18723	6.01e-06	0.000633904	0.000320193	S100A12/CLEC4E/LTF	3	0.0612245
BP	GO:0009620	response to fungus	45365	60/18723	1.11e-05	0.000937351	0.000473469	S100A12/CLEC4E/LTF	3	0.05
BP	GO:0031663	lipopolysaccharide-mediated signaling pathway	45365	60/18723	1.11e-05	0.000937351	0.000473469	CCL5/MAPK14/LTF	3	0.05
BP	GO:0097529	myeloid leukocyte migration	45396	220/18723	1.69e-05	0.00129894	0.000656114	S100A12/CD177/CCL5/C3AR1	4	0.0181818
BP	GO:2000379	positive regulation of reactive oxygen species metabolic process	45365	76/18723	2.27e-05	0.00159342	0.000804859	CD177/ITGAM/MAPK14	3	0.0394737
BP	GO:0043312	neutrophil degranulation	45336	11/18723	2.84e-05	0.00184686	0.000932876	CD177/ITGAM	2	0.181818
BP	GO:1902563	regulation of neutrophil activation	45336	12/18723	3.41e-05	0.00205705	0.00103905	CD177/ITGAM	2	0.166667
BP	GO:0030593	neutrophil chemotaxis	45365	103/18723	5.63e-05	0.00316883	0.00160062	S100A12/CCL5/C3AR1	3	0.0291262
BP	GO:0002283	neutrophil activation involved in immune response	45336	18/18723	7.89e-05	0.0041329	0.00208758	CD177/ITGAM	2	0.111111
BP	GO:0002888	positive regulation of myeloid leukocyte mediated immunity	45336	19/18723	8.81e-05	0.0041329	0.00208758	CD177/ITGAM	2	0.105263
BP	GO:0010759	positive regulation of macrophage chemotaxis	45336	19/18723	8.81e-05	0.0041329	0.00208758	CCL5/C3AR1	2	0.105263
BP	GO:0032930	positive regulation of superoxide anion generation	45336	20/18723	9.79e-05	0.00422883	0.00213604	CD177/ITGAM	2	0.1
BP	GO:0071621	granulocyte chemotaxis	45365	125/18723	0.000100209	0.00422883	0.00213604	S100A12/CCL5/C3AR1	3	0.024
BP	GO:0032928	regulation of superoxide anion generation	45336	24/18723	0.000141961	0.00520936	0.00263132	CD177/ITGAM	2	0.0833333
BP	GO:0043302	positive regulation of leukocyte degranulation	45336	24/18723	0.000141961	0.00520936	0.00263132	CD177/ITGAM	2	0.0833333
BP	GO:0098743	cell aggregation	45336	24/18723	0.000141961	0.00520936	0.00263132	MAPK14/LTF	2	0.0833333
BP	GO:1905523	positive regulation of macrophage migration	45336	26/18723	0.000167022	0.00587359	0.00296683	CCL5/C3AR1	2	0.0769231
BP	GO:0010758	regulation of macrophage chemotaxis	45336	27/18723	0.000180306	0.0060833	0.00307275	CCL5/C3AR1	2	0.0740741
BP	GO:0002696	positive regulation of leukocyte activation	45396	409/18723	0.000188793	0.0060833	0.00307275	CD177/ITGAM/CCL5/IL1RL1	4	0.00977995
BP	GO:2000377	regulation of reactive oxygen species metabolic process	45365	157/18723	0.000196739	0.0060833	0.00307275	CD177/ITGAM/MAPK14	3	0.0191083
BP	GO:0032102	negative regulation of response to external stimulus	45396	420/18723	0.000209023	0.0060833	0.00307275	SOCS3/MAPK14/FGL2/LTF	4	0.00952381
BP	GO:0050867	positive regulation of cell activation	45396	420/18723	0.000209023	0.0060833	0.00307275	CD177/ITGAM/CCL5/IL1RL1	4	0.00952381
BP	GO:0032103	positive regulation of response to external stimulus	45396	427/18723	0.000222688	0.00626496	0.00316452	S100A12/CCL5/IL1RL1/C3AR1	4	0.00936768
BP	GO:0002683	negative regulation of immune system process	45396	434/18723	0.00023699	0.00645224	0.00325911	IL1RL1/MAPK14/FGL2/LTF	4	0.00921659
BP	GO:0002446	neutrophil mediated immunity	45336	34/18723	0.000287321	0.0075781	0.0038278	CD177/ITGAM	2	0.0588235
BP	GO:0090322	regulation of superoxide metabolic process	45336	36/18723	0.000322385	0.00824523	0.00416478	CD177/ITGAM	2	0.0555556
BP	GO:0001906	cell killing	45365	188/18723	0.000334271	0.00829779	0.00419132	S100A12/ITGAM/LTF	3	0.0159574
BP	GO:0048246	macrophage chemotaxis	45336	38/18723	0.000359433	0.00859281	0.00434034	CCL5/C3AR1	2	0.0526316
BP	GO:0050777	negative regulation of immune response	45365	194/18723	0.000366518	0.00859281	0.00434034	IL1RL1/MAPK14/FGL2	3	0.0154639
BP	GO:0071674	mononuclear cell migration	45365	196/18723	0.000377697	0.00861557	0.00435184	S100A12/CCL5/C3AR1	3	0.0153061
BP	GO:1905521	regulation of macrophage migration	45336	41/18723	0.000418716	0.00929991	0.00469751	CCL5/C3AR1	2	0.0487805
BP	GO:0002573	myeloid leukocyte differentiation	45365	208/18723	0.000449416	0.00961653	0.00485744	MMP9/MAPK14/LTF	3	0.0144231
BP	GO:0071222	cellular response to lipopolysaccharide	45365	209/18723	0.00045576	0.00961653	0.00485744	CCL5/MAPK14/LTF	3	0.0143541
BP	GO:0042554	superoxide anion generation	45336	44/18723	0.000482437	0.00993115	0.00501636	CD177/ITGAM	2	0.0454545
BP	GO:0043300	regulation of leukocyte degranulation	45336	46/18723	0.000527374	0.010529	0.00531832	CD177/ITGAM	2	0.0434783
BP	GO:0071219	cellular response to molecule of bacterial origin	45365	221/18723	0.000536428	0.010529	0.00531832	CCL5/MAPK14/LTF	3	0.0135747
BP	GO:0030595	leukocyte chemotaxis	45365	230/18723	0.000602591	0.0115588	0.0058385	S100A12/CCL5/C3AR1	3	0.0130435
BP	GO:0071622	regulation of granulocyte chemotaxis	45336	51/18723	0.000648278	0.0118945	0.00600807	CCL5/C3AR1	2	0.0392157
BP	GO:1903307	positive regulation of regulated secretory pathway	45336	51/18723	0.000648278	0.0118945	0.00600807	CD177/ITGAM	2	0.0392157
BP	GO:0072593	reactive oxygen species metabolic process	45365	239/18723	0.000673783	0.0120994	0.00611158	CD177/ITGAM/MAPK14	3	0.0125523
BP	GO:0071216	cellular response to biotic stimulus	45365	246/18723	0.000732729	0.0126819	0.00640578	CCL5/MAPK14/LTF	3	0.0121951
BP	GO:0033002	muscle cell proliferation	45365	248/18723	0.000750157	0.0126819	0.00640578	MMP9/CCL5/MAPK14	3	0.0120968
BP	GO:1905517	macrophage migration	45336	55/18723	0.000753764	0.0126819	0.00640578	CCL5/C3AR1	2	0.0363636
BP	GO:0002886	regulation of myeloid leukocyte mediated immunity	45336	56/18723	0.000781348	0.0126819	0.00640578	CD177/ITGAM	2	0.0357143
BP	GO:0045071	negative regulation of viral genome replication	45336	56/18723	0.000781348	0.0126819	0.00640578	CCL5/LTF	2	0.0357143
BP	GO:0031348	negative regulation of defense response	45365	258/18723	0.000841281	0.013397	0.00676701	SOCS3/MAPK14/FGL2	3	0.0116279
BP	GO:0051851	modulation by host of symbiont process	45336	60/18723	0.000896509	0.0140121	0.00707771	CCL5/LTF	2	0.0333333
BP	GO:0098742	cell-cell adhesion via plasma-membrane adhesion molecules	45365	273/18723	0.000990759	0.0152036	0.00767957	CD177/ITGAM/MAPK14	3	0.010989
BP	GO:0002366	leukocyte activation involved in immune response	45365	275/18723	0.00101188	0.0152505	0.00770322	CD177/ITGAM/FGL2	3	0.0109091
BP	GO:0031349	positive regulation of defense response	45365	278/18723	0.0010441	0.0153517	0.00775437	S100A12/CCL5/IL1RL1	3	0.0107914
BP	GO:0002263	cell activation involved in immune response	45365	279/18723	0.00105498	0.0153517	0.00775437	CD177/ITGAM/FGL2	3	0.0107527
BP	GO:0031640	killing of cells of other organism	45336	68/18723	0.00114988	0.0164491	0.00830866	S100A12/LTF	2	0.0294118
BP	GO:0002548	monocyte chemotaxis	45336	70/18723	0.00121799	0.0171331	0.00865415	S100A12/CCL5	2	0.0285714
BP	GO:0043299	leukocyte degranulation	45336	73/18723	0.00132372	0.0183151	0.00925119	CD177/ITGAM	2	0.0273973
BP	GO:0006801	superoxide metabolic process	45336	74/18723	0.00135991	0.0185123	0.00935082	CD177/ITGAM	2	0.027027
BP	GO:0060326	cell chemotaxis	45365	310/18723	0.00142899	0.0191439	0.00966986	S100A12/CCL5/C3AR1	3	0.00967742
BP	GO:0061844	antimicrobial humoral immune response mediated by antimicrobial peptide	45336	79/18723	0.00154792	0.0204132	0.010311	S100A12/LTF	2	0.0253165
BP	GO:0051817	modulation of process of other organism involved in symbiotic interaction	45336	81/18723	0.00162642	0.0211184	0.0106672	CCL5/LTF	2	0.0246914
BP	GO:0002831	regulation of response to biotic stimulus	45365	327/18723	0.00166548	0.021298	0.0107579	CCL5/FGL2/LTF	3	0.00917431
BP	GO:0098586	cellular response to virus	45336	84/18723	0.00174767	0.0216442	0.0109328	CCL5/MAPK14	2	0.0238095
BP	GO:0042509	regulation of tyrosine phosphorylation of STAT protein	45336	85/18723	0.00178901	0.0216442	0.0109328	SOCS3/CCL5	2	0.0235294
BP	GO:0045069	regulation of viral genome replication	45336	85/18723	0.00178901	0.0216442	0.0109328	CCL5/LTF	2	0.0235294
BP	GO:0045921	positive regulation of exocytosis	45336	86/18723	0.00183083	0.0216442	0.0109328	CD177/ITGAM	2	0.0232558
BP	GO:2000117	negative regulation of cysteine-type endopeptidase activity	45336	86/18723	0.00183083	0.0216442	0.0109328	MMP9/LTF	2	0.0232558
BP	GO:0002697	regulation of immune effector process	45365	339/18723	0.00184642	0.0216442	0.0109328	CD177/ITGAM/FGL2	3	0.00884956
BP	GO:0032496	response to lipopolysaccharide	45365	343/18723	0.00190937	0.021851	0.0110372	CCL5/MAPK14/LTF	3	0.00874636
BP	GO:0007260	tyrosine phosphorylation of STAT protein	45336	88/18723	0.00191585	0.021851	0.0110372	SOCS3/CCL5	2	0.0227273
BP	GO:0002275	myeloid cell activation involved in immune response	45336	91/18723	0.00204685	0.0228314	0.0115324	CD177/ITGAM	2	0.021978
BP	GO:0006887	exocytosis	45365	352/18723	0.0020559	0.0228314	0.0115324	CD177/ITGAM/CCL5	3	0.00852273
BP	GO:0048525	negative regulation of viral process	45336	92/18723	0.00209145	0.0229244	0.0115794	CCL5/LTF	2	0.0217391
BP	GO:0002690	positive regulation of leukocyte chemotaxis	45336	94/18723	0.00218201	0.0230203	0.0116278	CCL5/C3AR1	2	0.0212766
BP	GO:0030316	osteoclast differentiation	45336	94/18723	0.00218201	0.0230203	0.0116278	MAPK14/LTF	2	0.0212766
BP	GO:0051702	biological process involved in interaction with symbiont	45336	94/18723	0.00218201	0.0230203	0.0116278	CCL5/LTF	2	0.0212766
BP	GO:0002237	response to molecule of bacterial origin	45365	363/18723	0.00224436	0.0233857	0.0118124	CCL5/MAPK14/LTF	3	0.00826446
BP	GO:0009615	response to virus	45365	367/18723	0.00231548	0.0235454	0.0118931	CCL5/MAPK14/FGL2	3	0.00817439
BP	GO:1903706	regulation of hemopoiesis	45365	367/18723	0.00231548	0.0235454	0.0118931	MAPK14/FGL2/LTF	3	0.00817439
BP	GO:0007159	leukocyte cell-cell adhesion	45365	371/18723	0.002388	0.0239937	0.0121195	CD177/CCL5/FGL2	3	0.00808625
BP	GO:0002444	myeloid leukocyte mediated immunity	45336	99/18723	0.00241647	0.0239941	0.0121198	CD177/ITGAM	2	0.020202
BP	GO:1902106	negative regulation of leukocyte differentiation	45336	102/18723	0.00256263	0.024985	0.0126203	FGL2/LTF	2	0.0196078
BP	GO:0030099	myeloid cell differentiation	45365	381/18723	0.00257547	0.024985	0.0126203	MMP9/MAPK14/LTF	3	0.00787402
BP	GO:0046425	regulation of receptor signaling pathway via JAK-STAT	45336	103/18723	0.00261226	0.0250539	0.0126551	SOCS3/CCL5	2	0.0194175
BP	GO:0048661	positive regulation of smooth muscle cell proliferation	45336	104/18723	0.00266234	0.0250626	0.0126595	MMP9/CCL5	2	0.0192308
BP	GO:0045860	positive regulation of protein kinase activity	45365	386/18723	0.00267255	0.0250626	0.0126595	S100A12/CCL5/LTF	3	0.00777202
BP	GO:0035821	modulation of process of other organism	45336	106/18723	0.00276387	0.0250829	0.0126697	CCL5/LTF	2	0.0188679
BP	GO:0042116	macrophage activation	45336	106/18723	0.00276387	0.0250829	0.0126697	ITGAM/IL1RL1	2	0.0188679
BP	GO:1903707	negative regulation of hemopoiesis	45336	106/18723	0.00276387	0.0250829	0.0126697	FGL2/LTF	2	0.0188679
BP	GO:0007229	integrin-mediated signaling pathway	45336	107/18723	0.00281531	0.0252779	0.0127682	CD177/ITGAM	2	0.0186916
BP	GO:0002832	negative regulation of response to biotic stimulus	45336	108/18723	0.00286721	0.0254729	0.0128667	FGL2/LTF	2	0.0185185
BP	GO:0001503	ossification	45365	408/18723	0.00312677	0.0274895	0.0138853	MMP9/MAPK14/LTF	3	0.00735294
BP	GO:1904892	regulation of receptor signaling pathway via STAT	45336	114/18723	0.00318803	0.027648	0.0139654	SOCS3/CCL5	2	0.0175439
BP	GO:0030278	regulation of ossification	45336	115/18723	0.00324308	0.027648	0.0139654	MAPK14/LTF	2	0.0173913
BP	GO:0071675	regulation of mononuclear cell migration	45336	115/18723	0.00324308	0.027648	0.0139654	CCL5/C3AR1	2	0.0173913
BP	GO:0002688	regulation of leukocyte chemotaxis	45336	122/18723	0.00364085	0.0304245	0.0153678	CCL5/C3AR1	2	0.0163934
BP	GO:0019730	antimicrobial humoral response	45336	122/18723	0.00364085	0.0304245	0.0153678	S100A12/LTF	2	0.0163934
BP	GO:0051090	regulation of DNA-binding transcription factor activity	45365	440/18723	0.00386856	0.0320104	0.0161689	S100A12/SGK1/LTF	3	0.00681818
BP	GO:0022407	regulation of cell-cell adhesion	45365	448/18723	0.00406948	0.033346	0.0168435	CCL5/MAPK14/FGL2	3	0.00669643
BP	GO:0019079	viral genome replication	45336	131/18723	0.00418412	0.0339557	0.0171515	CCL5/LTF	2	0.0152672
BP	GO:0002705	positive regulation of leukocyte mediated immunity	45336	134/18723	0.0043731	0.0351514	0.0177555	CD177/ITGAM	2	0.0149254
BP	GO:0002687	positive regulation of leukocyte migration	45336	135/18723	0.00443697	0.0352912	0.0178261	CCL5/C3AR1	2	0.0148148
BP	GO:1903305	regulation of regulated secretory pathway	45336	136/18723	0.00450127	0.0352912	0.0178261	CD177/ITGAM	2	0.0147059
BP	GO:0001819	positive regulation of cytokine production	45365	467/18723	0.00457211	0.0352912	0.0178261	IL1RL1/MAPK14/C3AR1	3	0.00642398
BP	GO:0033674	positive regulation of kinase activity	45365	467/18723	0.00457211	0.0352912	0.0178261	S100A12/CCL5/LTF	3	0.00642398
BP	GO:0002764	immune response-regulating signaling pathway	45365	468/18723	0.00459957	0.0352912	0.0178261	CLEC4E/C3AR1/LTF	3	0.00641026
BP	GO:0050921	positive regulation of chemotaxis	45336	141/18723	0.00482929	0.03672	0.0185478	CCL5/C3AR1	2	0.0141844
BP	GO:0050729	positive regulation of inflammatory response	45336	142/18723	0.00489619	0.0368963	0.0186368	S100A12/IL1RL1	2	0.0140845
BP	GO:0001890	placenta development	45336	144/18723	0.00503129	0.0375788	0.0189816	SOCS3/MAPK14	2	0.0138889
BP	GO:1903900	regulation of viral life cycle	45336	148/18723	0.00530663	0.0392877	0.0198447	CCL5/LTF	2	0.0135135
BP	GO:0051092	positive regulation of NF-kappaB transcription factor activity	45336	152/18723	0.00558881	0.041017	0.0207182	S100A12/LTF	2	0.0131579
BP	GO:0090316	positive regulation of intracellular protein transport	45336	160/18723	0.00617354	0.0449178	0.0226886	ITGAM/MAPK14	2	0.0125
BP	GO:0050792	regulation of viral process	45336	164/18723	0.00647601	0.0467159	0.0235968	CCL5/LTF	2	0.0121951
BP	GO:0007259	receptor signaling pathway via JAK-STAT	45336	170/18723	0.00694226	0.0496548	0.0250813	SOCS3/CCL5	2	0.0117647
CC	GO:0042581	specific granule	45426	160/19550	6.51e-08	1.77e-06	7.75e-07	CD177/ITGAM/FCAR/C3AR1/LTF	5	0.03125
CC	GO:0070820	tertiary granule	45426	164/19550	7.36e-08	1.77e-06	7.75e-07	CD177/MMP9/ITGAM/FCAR/LTF	5	0.0304878
CC	GO:0035579	specific granule membrane	45396	91/19550	4.24e-07	6.79e-06	2.98e-06	CD177/ITGAM/FCAR/C3AR1	4	0.043956
CC	GO:0101002	ficolin-1-rich granule	45396	185/19550	7.22e-06	8.66e-05	3.8e-05	MMP9/FCAR/MAPK14/FGL2	4	0.0216216
CC	GO:0070821	tertiary granule membrane	45365	73/19550	1.77e-05	0.000169462	7.43e-05	CD177/ITGAM/FCAR	3	0.0410959
CC	GO:0030667	secretory granule membrane	45396	311/19550	5.54e-05	0.000443515	0.000194524	CD177/ITGAM/FCAR/C3AR1	4	0.0128617
CC	GO:1904813	ficolin-1-rich granule lumen	45365	124/19550	8.61e-05	0.000590687	0.000259073	MMP9/MAPK14/FGL2	3	0.0241935
CC	GO:1904724	tertiary granule lumen	45336	55/19550	0.000692003	0.00415202	0.00182106	MMP9/LTF	2	0.0363636
CC	GO:0034774	secretory granule lumen	45365	322/19550	0.00140812	0.00642254	0.0028169	S100A12/MAPK14/LTF	3	0.00931677
CC	GO:0060205	cytoplasmic vesicle lumen	45365	325/19550	0.00144613	0.00642254	0.0028169	S100A12/MAPK14/LTF	3	0.00923077
CC	GO:0031983	vesicle lumen	45365	327/19550	0.00147183	0.00642254	0.0028169	S100A12/MAPK14/LTF	3	0.00917431
CC	GO:0044853	plasma membrane raft	45336	116/19550	0.00303162	0.0121265	0.00531864	CD177/ITGAM	2	0.0172414
CC	GO:0045335	phagocytic vesicle	45336	137/19550	0.00419809	0.0155006	0.00679853	CLEC4E/LTF	2	0.0145985
MF	GO:0019887	protein kinase regulator activity	45365	204/18368	0.000448941	0.0207252	0.00997968	SOCS3/CCL5/LTF	3	0.0147059
MF	GO:0004712	protein serine/threonine/tyrosine kinase activity	45336	44/18368	0.000501092	0.0207252	0.00997968	MAPK14/SGK1	2	0.0454545
MF	GO:0019207	kinase regulator activity	45365	233/18368	0.000661444	0.0207252	0.00997968	SOCS3/CCL5/LTF	3	0.0128755
MF	GO:0048306	calcium-dependent protein binding	45336	88/18368	0.00198921	0.0457883	0.0220481	S100A12/CD177	2	0.0227273
MF	GO:0030295	protein kinase activator activity	45336	101/18368	0.00260942	0.0457883	0.0220481	CCL5/LTF	2	0.019802
MF	GO:0019209	kinase activator activity	45336	107/18368	0.00292266	0.0457883	0.0220481	CCL5/LTF	2	0.0186916
