# Supplementary material for: Identification and validation of neutrophil-related biomarkers in acute-on-chronic liver failure
Source: Front Immunol. 2025 Feb 25;16:1477342. doi: 10.3389/fimmu.2025.1477342 (PMC11893565; doi:10.3389/fimmu.2025.1477342)
Supplement: Supplementary file 9 [file Table8.xlsx]

## Sheet: Sheet1
ID	Description	GeneRatio	BgRatio	pvalue	p.adjust	qvalue	geneID	Count	richFactor
hsa04668	TNF signaling pathway	45392	114/8225	6.89443e-06	0.000641182	0.000399151	MMP9/SOCS3/CCL5/MAPK14	4	0.0350877
hsa05150	Staphylococcus aureus infection	45361	96/8225	0.000174258	0.00810298	0.0050443	ITGAM/FCAR/C3AR1	3	0.03125
hsa04917	Prolactin signaling pathway	45332	70/8225	0.0030745	0.0383176	0.0238536	SOCS3/MAPK14	2	0.0285714
hsa05120	Epithelial cell signaling in Helicobacter pylori infection	45332	70/8225	0.0030745	0.0383176	0.0238536	CCL5/MAPK14	2	0.0285714
hsa04670	Leukocyte transendothelial migration	45361	114/8225	0.000289901	0.00898693	0.00559458	MMP9/ITGAM/MAPK14	3	0.0263158
hsa05133	Pertussis	45332	76/8225	0.00361418	0.0383176	0.0238536	ITGAM/MAPK14	2	0.0263158
hsa05140	Leishmaniasis	45332	77/8225	0.00370815	0.0383176	0.0238536	ITGAM/MAPK14	2	0.025974
hsa04610	Complement and coagulation cascades	45332	86/8225	0.00460504	0.0413525	0.0257429	ITGAM/C3AR1	2	0.0232558
hsa04657	IL-17 signaling pathway	45332	94/8225	0.00547861	0.0413525	0.0257429	MMP9/MAPK14	2	0.0212766
hsa01522	Endocrine resistance	45332	98/8225	0.00594196	0.0413525	0.0257429	MMP9/MAPK14	2	0.0204082
hsa05142	Chagas disease	45332	102/8225	0.00642281	0.0413525	0.0257429	CCL5/MAPK14	2	0.0196078
hsa04620	Toll-like receptor signaling pathway	45332	104/8225	0.00666976	0.0413525	0.0257429	CCL5/MAPK14	2	0.0192308
hsa04625	C-type lectin receptor signaling pathway	45332	104/8225	0.00666976	0.0413525	0.0257429	MAPK14/CLEC4E	2	0.0192308
hsa05152	Tuberculosis	45361	180/8225	0.00110444	0.0256783	0.0159854	ITGAM/MAPK14/CLEC4E	3	0.0166667
hsa05417	Lipid and atherosclerosis	45361	215/8225	0.0018451	0.0343188	0.0213643	MMP9/CCL5/MAPK14	3	0.0139535
