# Supplementary material for: Identification and validation of neutrophil-related biomarkers in acute-on-chronic liver failure
Source: Front Immunol. 2025 Feb 25;16:1477342. doi: 10.3389/fimmu.2025.1477342 (PMC11893565; doi:10.3389/fimmu.2025.1477342)
Supplement: Supplementary file 10 [file Table9.xlsx]

## Sheet: Sheet1
Gene	DRUGBANK ID	NAME	DRUG GROUP	PHARMACOLOGICAL ACTION?	downregulator or upregulator
CCL5	DB02322	Heparin Disaccharide I-S	experimental	unknown	combiner	PMID: 27091995
CCL5	DB02353	Heparin Disaccharide Iii-S	experimental	unknown	combiner	PMID:15530372
MMP9	DB00786	Marimastat	investigational	yes	downregulator	PMID: 37569509
MMP9	DB01017	Minocycline	approved, investigational	unknown	downregulator	PMID: 24752463 ，PMID: 33520535
MMP9	DB01949	2-Amino-N,3,3-Trimethylbutanamide	experimental	unknown	not found
MMP9	DB03683	2-{[Formyl(Hydroxy)Amino]Methyl}-4-Methylpentanoic Acid	experimental	unknown	not found
MMP9	DB05387	AE-941	investigational	unknown	downregulator	PMID:23323009
MMP9	DB05495	PG-530742	investigational	unknown	not found
MMP9	DB06423	Endostatin	investigational	unknown	not found
MMP9	DB01197	Captopril	approved	unknown	downregulator	PMID: 19057128 ，PMID: 27354147
MMP9	DB07117	5-(4-PHENOXYPHENYL)-5-(4-PYRIMIDIN-2-YLPIPERAZIN-1-YL)PYRIMIDINE-2,4,6(2H,3H)-TRIONE	experimental	unknown	not found
MMP9	DB07246	(2R)-2-AMINO-3,3,3-TRIFLUORO-N-HYDROXY-2-{[(4-PHENOXYPHENYL)SULFONYL]METHYL}PROPANAMIDE	experimental	unknown	not found
MMP9	DB07285	(3R)-4,4-DIFLUORO-3-[(4-METHOXYPHENYL)SULFONYL]BUTANOIC ACID	experimental	unknown	not found
MMP9	DB00143	Glutathione	approved, investigational, nutraceutical	unknown	downregulator	PMID: 10796887
MMP9	DB01593	Zinc	approved, investigational	unknown	upregulator	PMID: 34199421
MMP9	DB14487	Zinc acetate	approved, investigational	unknown	upregulator	PMID: 34199421
MMP9	DB14533	Zinc chloride	approved, investigational	unknown	upregulator	PMID: 34199421
MMP9	DB14548	Zinc sulfate, unspecified form	approved, experimental	unknown	upregulator	PMID: 34199421
MMP9	DB12843	Oleandrin	experimental, investigational	unknown	downregulator	PMID: 30373171
S100A12	DB01025	Amlexanox	approved, investigational, withdrawn	unknown	downregulator	PMID: 10051426 PMID: 11944917
S100A12	DB00768	Olopatadine	approved	unknown	downregulator	PMID: 16864903 PMID: 11944917
